# Supplementary material for: Pulp or Peel? Comparative Analysis of the Phytochemical Content and Selected Cosmetic-Related Properties of Annona cherimola L., Diospyros kaki Thumb., Cydonia oblonga Mill. and Fortunella margarita Swingle Pulp and Peel Extracts
Source: Molecules. 2024 Mar 3;29(5):1133. doi: 10.3390/molecules29051133 (PMC10934837; doi:10.3390/molecules29051133)
Supplement: Supplementary file 1 [file molecules-29-01133-s001.zip]

Archive with 1 entries (1 files):
- molecules-2891418-supplementary.pdf
